# Supplementary material for: The role of the jaw subdomain of peptidoglycan glycosyltransferases for lipid II polymerization
Source: Cell Surf. 2018 Jun 20;2:54–66. doi: 10.1016/j.tcsw.2018.06.002 (PMC6053601; doi:10.1016/j.tcsw.2018.06.002)
Supplement: Supplementary data 1 [file mmc1.xml]

<?xml version="1.0" encoding="UTF-8" standalone="no"?><data:data><datasets><author>david.roper@warwick.ac.uk</author><type>0</type><dataset><value>1</value><reason>Data will be made available on request</reason><comments/></dataset></datasets></data:data>
